# Supplementary material for: Is the Neutrophil-to-Lymphocyte Ratio more correlated than C-reactive protein with postoperative complications after major abdominal surgery?
Source: PeerJ. 2015 Jan 13;3:e713. doi: 10.7717/peerj.713 (PMC4304854; doi:10.7717/peerj.713)
Supplement: Supplemental Information 1 [file peerj-03-713-s001.xls]

## Sheet: Sheet1
Age	Weight	Size	BMI	Sex (F=0, M=1)	Cirrhosis	COPD	HTA	Periph vasc disease	Coronarop.	Other cardiopathy	Diabete	Hb (g/dL)	ASA 2	ASA 3	ASA 4	Coelio	Epidural	Upper gastroint.	Lower gastroint.	Hepatobil.	ICU (d)	Hospit (d)	Infection	Infection surgical site	Cardiovasc. Complic	Prblm coag	Liver function	Hemorr dig	Anast leakage	Mortality	NLR preop	D1	D2	D7	CRP preop	CRP D1	CRP D2	CRP D7
48	48	162	18.29	0	0	0	0	0	0	0	0	12.4	1	0	0	0	0	0	0	1	1	21	1	1	0	0	0	0	0	0	5.7686	9.26897	12.0758	35.6667	1.3	18	29.8	27.4
60	74	174	24.44	1	0	0	0	0	0	0	0	15.1	1	0	0	0	1	0	1	0	0	11	0	0	0	0	0	0	0	0	3.53846	13.619	8.79817	3.66887	1.1	14.7	15.8	5.8
62	89	174	29.3962	1	0	0	1	0	0	0	0	11.3	1	0	0	0	1	1	0	0	1	17	0	0	0	1	0	0	0	0	2.09167	12.2899	14.3119	12.1429		20.5	34.4	12.2
74	51	160	19.9219	0	0	0	1	0	0	1	0	12.5	1	0	0	0	1	0	1	0	0	12	0	0	1	0	0	0	1	0	2.67188	9.71429	12.1597	8.81746	1.3	11.4	15.5	2.4
52	56	167	20.0796	0	0	0	0	1	0	0	0	7.1	0	1	0	0	1	0	0	1	1	11	0	1	0	1	0	0	0	0	33.4314	26.8769	29.1356	35.8125	26.7		27.7	18.3
59	78	174	25.763	1	0	0	1	0	0	0	0	12.5	0	1	0	0	1	0	0	1	2	38	1	0	1	1	0	0	0	0	2.13636	44.7241	25.4062	17.6143	0.3	3.8	15.3	5.2
54	51	151	22.3674	0	0	0	1	0	0	0	0	11	0	1	0	0	1	0	0	1	1	14	0	0	0	0	0	0	0	0	0.93007	19.6154	6.33333	7.33333		6.9	9.6	11.7
59	61	161	23.533	0	0	0	1	0	0	0	0	14.6	0	1	0	0	0	0	1	0	3	12	0	0	0	0	0	0	0	0	1.60772	10.025	12.5596	1.95397	1.2	6.8	42.9	8.6
52	73	167	26.1752	0	0	0	0	0	0	0	0	13.5	1	0	0	0	1	0	1	0	0	8	0	0	0	0	0	0	0	0	5.03191	30.3158	17.8596	8.84615		8.3	5.3	4.8
43	81	182	24.4536	1	0	0	0	0	0	0	0	12.5	1	0	0	0	1	0	1	0	0	4	0	0	0	0	0	0	0	0	4.81553	15.9516	7.81429		0.8	7	9
80	66	180	20.3704	1	0	0	0	0	0	0	0	11.4	1	0	0	0	0	0	0	1	0	12	1	0	0	0	0	0	0	0	4.38849	10.3009	19.5167	24.5	1.4	12.4	16.2	7.4
51	89	183	26.5759	1	0	0	0	0	0	0	0	14.2	1	0	0	0	1	0	1	0	0	10	0	0	0	0	0	0	0	0	4.44776	10.7231	11.2361	8.47959		14	23.1	9.3
67	40	162	15.2416	0	0	0	0	1	0	0	0	11	0	1	0	1	0	0	1	0	1	9	0	0	0	0	0	0	0	0	8.43382	31.8416	13.1379	5.73913	6.1	3.4	6.8	0.6
58	70	183	20.9024	1	0	0	0	0	0	0	0	16.1	0	1	0	0	1	0	0	1	1	9	0	0	0	0	0	0	0	0		24.1231	17.4286	3.875		5.5	11.6	3.5
76	46	155	19.1467	0	0	0	0	0	1	0	0	12.9	0	1	0	0	1	0	1	0	0	6	0	0	0	0	0	0	0	0	1.72483	10.6161	15.6286	5.85714	7.3	16.3	24.9	7.9
53	86	176	27.7634	1	0	0	0	0	0	0	0	14.4	1	0	0	0	1	0	1	0	0	8	0	0	0	0	0	0	0	0	5.22222	20.6222	12.0667	6.67021		19.8	15.6	5
64	50	172	16.901	1	0	0	0	0	0	1	0	14.2	1	0	0	0	1	1	0	0	2	18	0	0	1	0	0	0	0	0	4.11806	14.0495	16.8639	14.1875	0.1	12.1	29.5	11.9
64	103	159	40.7421	0	0	1	1	0	0	0	1	12.4	0	1	0	0	0	0	0	1	0	9	0	0	0	0	0	0	0	0	2.17606	2.67589	3.04206	3.36364		3.3	5.3	5
68	87	158	34.8502	1	0	0	0	0	0	0	0	15.3	0	1	0	0	1	0	0	1	10	62	1	1	0	1	0	1	1	0	1.09756	20.1698	10.8509	20.4286	0.1	7.3	18	20
58	75	180	23.1481	1	0	0	0	0	0	0	0	14.6	0	1	0	0	0	0	0	1	1	31	0	0	0	0	0	0	1	0		21.9853		1.75294		2.7	11.6	0.9
65	80	170	27.6817	1	0	0	0	1	0	0	1	9.2	0	1	0	0	1	0	1	0	0	21	0	0	0	0	0	0	0	0	3.07071	52	31.75	3.53165	7.9	8.3	19.5	3.7
37	60	175	19.5918	1	0	0	0	0	0	0	0	13.1	1	0	0	1	0	0	1	0	0	5	0	0	0	0	0	0	0	0	2.20202	3.82883	2.86164	3.29577	0.4	0.9	8	6.4
69	80	180	24.6914	1	0	0	0	0	0	0	0	9.3	1	0	0	0	0	0	1	0	37	82	1	1	2	1	0	0	1	0		5.25373	2.34615	2.66667	0.6	13.6	25.3	10.9
74	71	167	25.4581	1	0	0	0	0	0	0	0	14.8	1	0	0	0	1	0	1	0	0	8	0	0	0	0	0	0	0	0	4	45.55	13.5	6.51163	0.8	8.4	9.9	6.5
78	58	157	23.5304	0	0	0	0	1	0	0	0	10.7	0	1	0	0	1	0	1	0	0	11	0	0	0	0	0	0	0	0	2.49107	11.2553	7.16471	3.18182	0.7	4.6	5.8	2.2
39	68	180	20.9877	1	0	0	0	0	0	0	0	12.3	0	1	0	0	0	1	0	0	0	7	0	1	0	0	0	0	0	0	2.76995	3.68342	4.32597	1.49004	1	8.3	17.7	1.4
56	62	159	24.5243	0	0	0	0	0	0	0	0	10.4	0	1	0	0	1	0	1	0	0	5	0	0	0	0	0	0	0	0	8.23333	8.05882	13.283	3.41667	0.1	2.4	4.9
75	61	161	23.533	1	0	0	1	1	0	1	0	14.7	0	1	0	0	0	0	1	0	0	8	0	0	0	0	0	0	0	0	2.59709	22.9773	17.66	2.11111	0.5	18	33.9	2.1
46	96	177	30.6425	1	0	0	1	0	0	0	0	14.8	1	0	0	0	1	1	0	0	1	8	0	0	0	0	0	0	0	0		7.36842	5.10638	2.86429		12.3	24.4	7.5
62	70	180	21.6049	1	0	0	0	0	0	0	0	12.7	0	1	0	0	1	0	0	1	1	20	0	0	0	0	0	0	0	0	2.72441	15.9873	17.3976	18.2143	0.3	7.3	16.1	24.3
49	65	173	21.7181	1	0	0	0	0	0	0	0	8.9	0	1	0	0	1	0	0	1	1	15	0	1	0	0	0	0	0	0	4.25893	17.1176	6.62963	7.41284	0.8	5.2	8	1.5
78	74	172	25.0135	1	0	0	0	0	1	0	0	13	1	0	0	0	1	0	0	1	1	17	0	0	0	0	0	0	0	0	1.64889	10.4573		2.5933	2	5.6	15.3	2.8
29	44	163	16.5607	0	0	0	0	0	0	0	0	13.3	1	0	0	1	0	0	1	0	4	19	0	0	1	0	0	0	0	0	3.13216	8.65441	16.4255	8.34783		16.8	19.9	6.8
58	79	183	23.5898	1	0	0	1	0	0	0	0	17.7	1	0	0	0	1	0	0	1	1	17	0	0	0	0	0	1	0	0	2.83663	7.57317	3.93363	4.40714	0.4	2.9	6.9	4.3
69	66	169	23.1084	1	0	0	1	0	0	0	0	8.9	1	0	0	1	0	0	1	0	0	12	0	0	0	0	0	0	0	0	15.8767	24.6	11.1429	6.45833	2.2	13.4	15.1	3.9
51	48	163	18.0662	1	0	0	0	0	0	0	0	12.7	1	0	0	1	1	0	1	0	0	6	0	0	0	0	0	0	0	0	2.51534	26.6429	12.6418	2.6	2.8	8.8	23.7	0.8
75	48	172	16.225	0	0	0	1	0	0	0	0	11.8	1	0	0	0	1	0	1	0	1	13	0	0	0	1	0	0	0	0		6.6129	2.7	8.45455	0.1	1.5	9.4	2.6
58	85	166	30.8463	0	0	0	0	0	0	0	0	12	0	1	0	0	1	0	0	1	1	10	0	0	0	0	0	0	0	0	1.62308	6.2963		14.2857	0.5	3.9	7.6	8.6
77	59	160	23.0469	0	0	0	1	1	0	0	0	12.5	1	0	0	0	1	0	0	1	0	17	1	0	1	0	0	1	0	0	2.55122	6.7619	7.66667	40.25		5.1	34.4	16.3
65	89	190	24.6537	1	0	0	0	0	0	0	0	16.3	1	0	0	0	1	1	0	0	1	19	1	1	1	0	0	0	0	0		15.45	15.5789			10.6	34.4	28
76	53	170	18.3391	0	0	1	1	1	0	1	0	12.2	0	1	0	0	1	0	1	0	0	12	0	1	0	0	0	0	1	0	4.18797	14.3415	15.1026	3.21678	0.1	9.9	16	1.5
38	65	165	23.8751	1	0	0	0	0	0	0	0	12.9	1	0	0	0	1	0	1	0	0	7	0	0	0	0	0	0	0	0	8.28	28.913	35.9524	14.5161	0.8	17.1	21.2	2.4
75	75	182	22.6422	1	0	0	1	0	1	0	1	12.1	1	0	0	0	0	0	1	0	0	9	0	0	0	0	0	0	0	0	2.84737	7.82051	6.43077	3.425	0.1	4.6	19.8	3.7
50	62	178	19.5682	1	0	0	0	0	0	0	0	9.4	0	1	0	0	0	0	1	0	0	10	0	0	0	0	0	0	0	0	2.36634	5.2029	2.30303	3.17822	2	15.8	20.7	6.3
67	100	172	33.8021	1	0	0	1	1	1	0	1	11.3	0	1	0	0	1	1	0	0	1	14	1	0	0	0	0	0	0	0	1.07232	5.87861	9.23474	7.92237	0.1	7.4	19.7	14.6
70	65	165	23.8751	0	0	0	0	0	0	0	0	10.5	1	0	0	1	1	0	0	1	1	5	0	0	0	0	0	0	0	0	2.73964	13.96		3.25862		4.1		6
66	55	160	21.4844	1	0	1	0	0	0	0	0	10.2	0	1	0	0	0	0	1	0	0	10	0	1	0	0	0	0	0	0	1.67532	8.65649	7.08553	2.99441	1.1	8.6	19.4	7.9
56	105	186	30.3503	1	0	0	1	0	1	0	0	14.5	0	1	0	0	1	1	0	0	0	15	0	0	0	0	0	0	0	0	2.02846	11.9744	9.87013	3.475	0.1	8.4	12.7	4.8
28	73	171	24.9649	1	0	0	0	0	0	0	0	15.1	1	0	0	1	1	0	1	0	0	5	0	0	0	0	0	0	0	0	9.97222	5.42786	10.3604		0.1	1.1	0.3
46	75	177	23.9395	1	0	0	0	0	0	0	0	14.1	1	0	0	0	1	0	0	1	2	13	0	0	0	0	0	0	0	0	2.81295	7.69474	6.62162	7.81818	0.1	8	13.1	1.3
80	67	165	24.6097	0	0	0	0	0	0	0	0	13.4	1	0	0	0	1	1	0	0	3	39	0	1	1	0	0	0	1	0		29.2	20.5778	14.6667		8.4	15.4	11.1
53	59	160	23.0469	0	0	0	0	0	0	0	1	13.6	0	1	0	0	1	0	0	1	1	8	0	0	0	0	0	0	0	0	3.43548	7.99029	15.0667	3.43357	0.1	2.6	12.2	6.9
61	51	158	20.4294	0	1	0	0	0	0	0	0	9.4	0	1	0	0	1	0	1	0	0	14	0	0	0	0	0	0	0	0	1.91045	6.11404	6.43357	18	2.3	7.9	11.5	11.4
62	61	158	24.4352	0	0	0	0	0	0	0	0	11	0	1	0	0	1	0	0	1	1	6	0	0	0	1	0	0	0	0	0.488449	7.39216	6.27273	3.82629		8.4	22.5	11.9
56	84	168	29.7619	1	0	0	1	0	1	0	0	15.1	0	1	0	0	1	0	1	0	0	12	0	0	0	0	0	0	0	0	1.4586	8.35088	6.02667	2.46875		13.6	14.5	10.2
66	45	160	17.5781	0	0	0	1	0	0	0	0	12.4	1	0	0	0	0	0	1	0	0	8	0	0	0	0	0	0	0	0	23.2459	8.14388	4.37162	2.31621	0.3	8	5.9	0.3
71	58	163	21.83	1	0	0	1	1	0	0	0	11.2	0	1	0	0	1	0	0	1	4	19	1	0	1	1	1	0	1	1	9.45385	60.1579	23.6154		0.8	23.8	29.9	9.5
77	100	168	35.4308	1	0	0	1	0	0	0	0	10.4	0	1	0	0	1	1	0	0	19	22	1	0	1	0	0	0	0	1	1.7197	13.1444	17.65	9.90909	0.1	7.6	17.9	23.4
54	72	168	25.5102	1	1	0	0	0	0	0	0	15.3	1	0	0	1	1	0	1	0	15	49	1	0	0	1	1	0	1	0	0.741935	2.83539	3.37066	14.5714		2.7	11
27	80	184	23.6295	1	0	0	0	0	0	0	0	11.9	1	0	0	0	0	0	1	0	0	13	0	1	0	0	0	0	0	0	1.98425	21.6984	22.6364	7.6859	6.6	21.1	41.3	8.7
45	75	168	26.5731	1	0	0	1	0	0	0	0	14.1	1	0	0	0	0	0	1	0	0	6	0	0	0	0	0	0	0	0	2.38971	8.5	3.22297	2.84545	0.1	7.7	5.8	2.4
57	83	175	27.102	1	0	0	0	0	0	0	0	11.6	1	0	0	0	1	0	1	0	0	7	0	0	0	0	0	0	0	0		9.28235	6.744	3.56364	4.8	20.5	22.3	10.8
62	80	163	30.1103	0	0	0	0	0	0	0	0	12.5	1	0	0	0	1	1	0	0	0	15	0	1	0	0	0	0	1	0	2.1295	15.55	5.28571	6.7	0.5	14.7	17.3	6.4
78	79	169	27.6601	1	0	0	1	0	1	0	0	13.7	1	0	0	0	1	0	0	1	28	70	0	1	0	1	0	3	0	0	3.12739	17.8559	11.3571	10.8682	1	8.8	21.2	14.5
48	55	160	21.4844	0	0	0	1	0	0	0	0	13.2	0	1	0	0	1	1	0	0	1	7	0	0	0	0	0	0	0	0	4.60355		5.91111	1.75862	0.6		26.7	9.5
51	71	172	23.9995	1	0	0	0	0	0	0	0	15	1	0	0	0	1	0	0	1	3	25	0	0	0	1	1	0	0	0	1.24038	24.4231	10.5867	12.3636		23.3	31	24.3
67	65	160	25.3906	0	0	0	0	1	0	0	0	12.4	0	1	0	0	1	0	0	0	0	6	0	1	0	0	0	0	0	0	1.82545	6.78626	3.87429	2.84916	0.5	5.2	15	2.6
44	78	157	31.6443	0	0	0	0	0	0	0	0	13.2	1	0	0	0	1	1	0	0	0	7	0	0	0	0	0	0	0	0	1.68534	7.42857	5.84375	4.60432	0.3	12.3	18.6	8.8
21	74	188	20.9371	1	0	0	0	0	0	0	0	15.2	1	0	0	0	1	0	1	0	0	10	0	0	0	0	0	0	0	0	1.83978	13.8072	6.78761	3.46667	0.1	4.4	11.7	2.4
74	85	175	27.7551	1	0	0	1	1	0	1	0	11.7	1	0	0	0	1	0	0	1	1	47	0	1	0	0	0	0	1	0	2.68712		19.4184	29.375	1.1	9.3	24.5	22.9
76	53	148	24.1965	0	0	0	0	1	0	0	0	13.8	0	1	0	0	1	0	1	0	0	9	0	0	1	0	0	0	0	0		5.29508	6.16733	2.02941		9.6	20.5	2.1
56	70	173	23.3887	1	0	0	1	0	0	0	1	14.5	0	1	0	0	1	0	1	0	0	11	0	0	0	0	0	0	0	0	1.82857	3.77876	3.58824	5.5	0.4	5.2	15.3	1.1
46	97	170	33.564	0	0	0	1	0	0	0	0	15.1	1	0	0	0	1	0	0	1	1	7	0	0	0	0	0	0	0	0	1.89937	12.2909	6.69672	3.7563	1.2	5	19.2	19.7
83	95	176	30.6689	1	0	0	1	1	0	0	0	6.8	0	1	0	1	0	0	1	0	0	14	0	0	0	0	0	0	0	0	2.9797	10.4949	6.4434	3.225	3.1	9.5	14.5	2.1
73	68	174	22.46	1	0	0	1	0	0	0	0	14.2	0	1	0	0	1	0	1	0	0	6	0	0	0	0	0	0	0	0	2.69492	16.05	10.3396	4.21333	0.3	7.3	13.5	10.9
73	43	157	17.4449	0	0	0	0	0	0	0	0	8.2	0	1	0	1	1	0	1	0	0	9	0	0	0	0	0	0	0	0	1.4	5.04878	3.07812	0.9	2	6.2	8	0.8
75	62	172	20.9573	1	0	1	0	0	0	0	0	10.6	0	1	0	0	1	0	1	1	1	13	1	0	0	0	0	0	0	0	8.66667	9.84685	11.6207	7.82022	0.1	3	11.2	10
61	71	171	24.281	0	0	0	1	1	0	1	0	9.1	0	1	0	0	0	0	1	0	9	43	1	1	0	0	0	0	0	0	1.52941	6.17949	5.04955	3.0929		10.3	24.5	15.3
52	69	175	22.5306	0	0	0	1	0	0	0	0	11.7	1	0	0	0	1	0	0	1	1	9	0	0	0	0	0	0	0	0	1.21053	8.23077		5.03659		11.3	32.2	13.2
63	78	180	24.0741	1	0	0	0	0	0	0	0	13.4	1	0	0	0	1	0	1	0	0	4	0	0	0	0	0	1	0	0	3.01961	4.38318	5.70874	1.50318	0.3	5	8.6	0.2
65	80	162	30.4832	1	1	0	1	0	0	0	0	14.8	1	0	0	0	1	0	1	0	0	7	0	0	0	0	0	0	0	0	4.59551	21.1091	12.8861	4.67742		7.9	15.9	2.1
66	55	160	21.4844	0	0	0	0	0	0	0	0	12.6	1	0	0	0	1	0	1	0	0	8	0	0	0	0	0	0	0	0	2.14634	7.35484	7.475	5.44118	0.3	5.5	12.1	1.4
